# Supplementary material for: Uncovering a Key Role of ETS1 on Vascular Abnormality in Glioblastoma
Source: Pathol Oncol Res. 2021 Nov 19;27:1609997. doi: 10.3389/pore.2021.1609997 (PMC8641556; doi:10.3389/pore.2021.1609997)
Supplement: Supplementary file 1 [file Table1.XLSX]

## Sheet: Sheet1
	Table S1 Patients Information
	Sample ID	Histology	Gender	Age	Recurrence	IDH status	1p/19q status	MGMT	Ki67	GFAP	p53	OLIG2	S100	ATRX	NeuN
	1	GBM	Male	62	Primary	NA	Non-codel	+	15% +	+	-	+	+	+	-
	2	GBM	Female	54	Primary	Wild-type	Non-codel	+	15% +	+	+	+	+	+	-
	3	GBM	Female	71	Primary	Wild-type	Non-codel	-	40% +	+	+	+	+	+	-
	4	GBM	Male	76	Primary	Wild-type	Non-codel	+	30% +	+	+	+	+	+	-
	5	GBM	Male	55	Primary	Wild-type	NA	+	25% +	+	-	+	+	+	-
	6	GBM	Female	76	Primary	Wild-type	Non-codel	+	50% +	+	+	+	+	-	-
	7	GBM	Female	79	Primary	Wild-type	Non-codel	-	50% +	+	+	+	+	+	-
	8	GBM	Male	54	Primary	Wild-type	Non-codel	+	25% +	+	+	+	+	+	-
	9	GBM	Female	53	Primary	Wild-type	Non-codel	-	30% +	+	+	+	+	+	-
	10	GBM	Male	32	Primary	Wild-type	Non-codel	-	30% +	+	+	+	+	-	-
	11	GBM	Female	62	Primary	Wild-type	Non-codel	+	25% +	+	+	+	+	+	-
	12	GBM	Male	68	Primary	Wild-type	Non-codel	+	25% +	+	+	+	+	+	-
	13	GBM	Female	68	Primary	Wild-type	Non-codel	+	40% +	+	+	+	+	+	-
	14	GBM	Male	56	Primary	Wild-type	NA	-	20% +	NA	+	NA	NA	NA	NA
	15	GBM	Female	51	Primary	NA	NA	-	NA	NA	+	NA	NA	NA	NA
	16	GBM	Male	56	Primary	Wild-type	Non-codel	+	20% +	+	+	+	+	+	-
	17	GBM	Female	54	Primary	Wild-type	Non-codel	-	25% +	+	-	+	+	+	-
	18	GBM	Male	57	Primary	Wild-type	Non-codel	+	15% +	+	+	+	+	+	-
	NA： Not Available
	IDH： Isocitrate Dehydrogenase
	Non-codel:Non Codeletion
	MGMT:O-6-Methylguanine-DNA Methyltransferase
	GFAP: Glial Fibrillary Acidic Protein
	OLIG2: Oligodendrocyte Transcription Factor 2
	NeuN: Neuronal Nuclei
